# Supplementary material for: Numerical data on heat flux of a novel controlled-temperature double skin façade
Source: Data Brief. 2021 Apr 20;36:107034. doi: 10.1016/j.dib.2021.107034 (PMC8257991; doi:10.1016/j.dib.2021.107034)
Supplement: Supplementary file 2 [file mmc2.zip]

Archive with 1 entries (1 files):
- mmc2.json
