# Supplementary material for: Numerical data on heat flux of a novel controlled-temperature double skin façade
Source: Data Brief. 2021 Apr 20;36:107034. doi: 10.1016/j.dib.2021.107034 (PMC8257991; doi:10.1016/j.dib.2021.107034)
Supplement: Supplementary file 2 [file mmc2.zip › mmc2.json]

{"@context":"https://data.elsevier.com/research/editorialmanager/researchdatadatapump.json","@type":"edm:Article","edm:title":"Numerical data on heat flux of a novel controlled- temperature double skin façade","pub:editorialManagerManuscriptId":"DIB-D-21-00191","pub:partOfJournalGroup":[{"@type":"edm:Journal","edm:identifier":{"@type":"idtype:JID","@value":"DIB"}}],"pub:hasOriginalData":[{"@type":"edm:ResearchData","edm:includedIn":{"@type":"pub:Repository","edm:name":"Mendeley Data"},"edm:title":"Numerical analysis of heat flux through a double skin façade with controlled cavity temperature","edm:link":"https://data.mendeley.com/datasets/dfj4f7fww4/3"}]}
